# Supplementary material for: Identification and Characterization of High-Molecular-Weight Proteins Secreted by Plasmodiophora brassicae That Suppress Plant Immunity
Source: J Fungi (Basel). 2024 Jun 29;10(7):462. doi: 10.3390/jof10070462 (PMC11278463; doi:10.3390/jof10070462)
Supplement: Supplementary file 1 [file jof-10-00462-s001.zip]

Archive with 2 entries (2 files):
- Supplementary Figures S1-S2.pdf
- Tables S1-S3.xlsx
