# Supplementary material for: Identification and Characterization of High-Molecular-Weight Proteins Secreted by Plasmodiophora brassicae That Suppress Plant Immunity
Source: J Fungi (Basel). 2024 Jun 29;10(7):462. doi: 10.3390/jof10070462 (PMC11278463; doi:10.3390/jof10070462)
Supplement: Supplementary file 1 [file jof-10-00462-s001.zip › Tables S1-S3.xlsx]

## Sheet: Table S1
Table S1 Primers used in this study
Name	Primer seguence 5'-3'	Use
PbHMWSP2-SPF	GGAATTTTAATTAAGAATTCATGGTCTCGTTCTGGCGGGCGTCTG	Cloning of PbHMWSP2 signal peptide
PbHMWSP2-SPR	ACTATAGGGAGAACCTCGAGGCCTTCGACGGCGCATGAGCACACG
PbHMWSP3-SPF	GGAATTTTAATTAAGAATTCATGCGCTCGCTGACGGCAGCAGGGT	Cloning of PbHMWSP3 signal peptide
PbHMWSP3-SPR	ACTATAGGGAGAACCTCGAGAGACGAGCACAACCCGATACTGAGT
PbHMWSP4-SPF	GGAATTTTAATTAAGAATTCATGGGGATCTGGGTCGTCCTGCTTC	Cloning of PbHMWSP4 signal peptide
PbHMWSP4-SPR	ACTATAGGGAGAACCTCGAGCGACCGGACGTCGTCGACGAGGACG
PbHMWSP5-SPF	GGAATTTTAATTAAGAATTCATGCTGGCTGTGGGCACGCTGCTCG	Cloning of PbHMWSP5 signal peptide
PbHMWSP5-SPR	ACTATAGGGAGAACCTCGAGCGCGGCGGCGCCAGCCGCCACCCCG
PbHMWSP6-SPF	GGAATTTTAATTAAGAATTCATGATGTCGAGGGTCGCCCTGACTG	Cloning of PbHMWSP6 signal peptide
PbHMWSP6-SPR	ACTATAGGGAGAACCTCGAGGCCAACAGCGTATCTGGTGTTGATA
PbHMWSP7-SPF	GGAATTTTAATTAAGAATTCATGGCGGGCATCAGGATGCTGCTGG	Cloning of PbHMWSP7 signal peptide
PbHMWSP7-SPR	ACTATAGGGAGAACCTCGAGGCCGTTGACGATCAGCGCCACGGCC
PbHMWSP8-SPF	GGAATTTTAATTAAGAATTCATGACGATGACGTCGTCACGAACGC	Cloning of PbHMWSP8 signal peptide
PbHMWSP8-SPR	ACTATAGGGAGAACCTCGAGGGCGTCGGCGCACGCAGACGCCACC
PbHMWSP9-SPF	GGAATTTTAATTAAGAATTCATGTCGTGGCTGGCGACGACGGCCT	Cloning of PbHMWSP9 signal peptide
PbHMWSP9-SPR	ACTATAGGGAGAACCTCGAGGGCGAGCGCGAACGTGGCCAGCAGT
PbHMWSP10-SPF	GGAATTTTAATTAAGAATTCATGTTAGCCGGATCCAACATCAACT	Cloning of PbHMWSP10 signal peptide
PbHMWSP10-SPR	ACTATAGGGAGAACCTCGAGGCCCCGCGACGCAGCGACGGCGAGC
PbHMWSP11-SPF	GGAATTTTAATTAAGAATTCATGAGCATCGTCGATCCCGTTCGGG	Cloning of PbHMWSP11 signal peptide
PbHMWSP11-SPR	ACTATAGGGAGAACCTCGAGAGCATGAACGGCCCCGGAGACGAGC
PbHMWSP12-SPF	GGAATTTTAATTAAGAATTCATGTCGACCGGCATCCGCACGCGAT	Cloning of PbHMWSP12 signal peptide
PbHMWSP12-SPR	ACTATAGGGAGAACCTCGAGAGCTTCGCCAAGACCGCTGAGAAAT
PbHMWSP13-SPF	GGAATTTTAATTAAGAATTCATGATGATGCGGCTGTGGATCTTCC	Cloning of PbHMWSP13 signal peptide
PbHMWSP13-SPR	ACTATAGGGAGAACCTCGAGGGATGTGACGGCCCCAGCGAGAGCA
PbHMWSP14-SPF	GGAATTTTAATTAAGAATTCATGTGGGCCCCAGTGCTGATCGCAG	Cloning of PbHMWSP14 signal peptide
PbHMWSP14-SPR	ACTATAGGGAGAACCTCGAGTGCGGATGCAACAGCCCGGACGATG
PbHMWSP15-SPF	GGAATTTTAATTAAGAATTCATGCGCGCGACGCCGTTGCTCCTCT	Cloning of PbHMWSP15 signal peptide
PbHMWSP15-SPR	ACTATAGGGAGAACCTCGAGGGCCTCGACGACGACGATCGCAACC
PbHMWSP16-SPF	GGAATTTTAATTAAGAATTCATGTTGCGTTCCGGCGGTGTCGTCG	Cloning of PbHMWSP16 signal peptide
PbHMWSP16-SPR	ACTATAGGGAGAACCTCGAGGGCCGACGCGAATAACGCCAGCACG
PbHMWSP17-SPF	GGAATTTTAATTAAGAATTCATGGCCCCGGTGGGCGATAAAGTGA	Cloning of PbHMWSP17 signal peptide
PbHMWSP17-SPR	ACTATAGGGAGAACCTCGAGCGCGCTCGCCAGCGACGATAGCGCC
PbHMWSP18-SPF	GGAATTTTAATTAAGAATTCATGGCTCGGCGCTCTGCGGTCGCGC	Cloning of PbHMWSP18 signal peptide
PbHMWSP18-SPR	ACTATAGGGAGAACCTCGAGGCACGACGCTATCAGGCATGCTGCG
PbHMWSP19-SPF	GGAATTTTAATTAAGAATTCATGATGACGCAAGGGATGCTGATGT	Cloning of PbHMWSP19 signal peptide
PbHMWSP19-SPR	ACTATAGGGAGAACCTCGAGAGCCAGCGCAGTCCTGGCCGTAACC
PbHMWSP20-SPF	GGAATTTTAATTAAGAATTCATGAAGATCGTTGTTGCCGCGATGC	Cloning of PbHMWSP20 signal peptide
PbHMWSP20-SPR	ACTATAGGGAGAACCTCGAGTCCCGCCGCCGTCGTCACAAGCACC
PbHMWSP21-SPF	GGAATTTTAATTAAGAATTCATGAAGTTCACGCTGAAGGTTCTCG	Cloning of PbHMWSP21 signal peptide
PbHMWSP21-SPR	ACTATAGGGAGAACCTCGAGCGCCATGCCGACGGCGGCCAGCGCC
PbHMWSP22-SPF	GGAATTTTAATTAAGAATTCATGGCTCCGAAAACCTACGTCGTTG	Cloning of PbHMWSP22 signal peptide
PbHMWSP22-SPR	ACTATAGGGAGAACCTCGAGGGCTGACGCATACATTGCAATCGCC
PbHMWSP23-SPF	GGAATTTTAATTAAGAATTCATGCGGTGGTGGGTGCTCTGGTGGG	Cloning of PbHMWSP23 signal peptide
PbHMWSP23-SPR	ACTATAGGGAGAACCTCGAGACCCGTGCCGAGCGCGGCGAGCGCC
PbHMWSP24-SPF	GGAATTTTAATTAAGAATTCATGTCCGCCGATGATGTTTTCTGCA	Cloning of PbHMWSP24 signal peptide
PbHMWSP24-SPR	ACTATAGGGAGAACCTCGAGGGCCGCTGCGAACCGCGACCCGGGC
PbHMWSP25-SPF	GGAATTTTAATTAAGAATTCATGCTGCCAGTCGTCGTCCCTGTCG	Cloning of PbHMWSP25 signal peptide
PbHMWSP25-SPR	ACTATAGGGAGAACCTCGAGCGATTGCACGACGACGACCACGACG
PbHMWSP26-SPF	GGAATTTTAATTAAGAATTCATGAAGTTCTTCGCGGTGATGGCTG	Cloning of PbHMWSP26 signal peptide
PbHMWSP26-SPR	ACTATAGGGAGAACCTCGAGTGCAGCGACCTCATACACCGGCAGG
PbHMWSP27-SPF	GGAATTTTAATTAAGAATTCATGTCCCCTGGCAGCCCAGCCAGCT	Cloning of PbHMWSP27 signal peptide
PbHMWSP27-SPR	ACTATAGGGAGAACCTCGAGAGCATCCGAGACACCCGTACTGAGG
PbHMWSP28-SPF	GGAATTTTAATTAAGAATTCATGCTGCGCATGCTGCTTCTGGCCG	Cloning of PbHMWSP28 signal peptide
PbHMWSP28-SPR	ACTATAGGGAGAACCTCGAGCGCAGCGACCAGGGACACGACGGCG
PbHMWSP29-SPF	GGAATTTTAATTAAGAATTCATGGCCCGCACGATGCTAATATTCC	Cloning of PbHMWSP29 signal peptide
PbHMWSP29-SPR	ACTATAGGGAGAACCTCGAGGGCGCTCGCAAGGGCCAGCAGCCCG
PbHMWSP30-SPF	GGAATTTTAATTAAGAATTCATGGACGCCGTGTGGGTGTTTGCTG	Cloning of PbHMWSP30 signal peptide
PbHMWSP30-SPR	ACTATAGGGAGAACCTCGAGGGCACTCGTCACGCCTGCAACGGCG
PbHMWSP31-SPF	GGAATTTTAATTAAGAATTCATGCTCATCGTCATTGCCACTGCAA	Cloning of PbHMWSP31 signal peptide
PbHMWSP31-SPR	ACTATAGGGAGAACCTCGAGCGCAGCACCGAGAGCGGCAATGGCC
PbHMWSP32-SPF	GGAATTTTAATTAAGAATTCATGTTGCTGCTGGGAGGCGCTATCG	Cloning of PbHMWSP32 signal peptide
PbHMWSP32-SPR	ACTATAGGGAGAACCTCGAGGGCATCGATCGGGGCGATCTTCAGA
PbHMWSP33-SPF	GGAATTTTAATTAAGAATTCATGCCGCTGCGTCGGCTGCCGATGC	Cloning of PbHMWSP33 signal peptide
PbHMWSP33-SPR	ACTATAGGGAGAACCTCGAGGGCCTGGGACGGCACAGGCCACAGT
PbHMWSP34-SPF	GGAATTTTAATTAAGAATTCATGTCGTTGCGGGTGTCTGTGCTGT	Cloning of PbHMWSP34 signal peptide
PbHMWSP34-SPR	ACTATAGGGAGAACCTCGAGGGCAACGGCGTCGTGCGGCAGCAGC
PbHMWSP35-SPF	GGAATTTTAATTAAGAATTCATGCCTGTATTAGACACGGCGCCGA	Cloning of PbHMWSP35 signal peptide
PbHMWSP35-SPR	ACTATAGGGAGAACCTCGAGTGCCCGCGTCGTCGTGGCGCCGCCC
PbHMWSP1-F	ATGGCTGGAGTCGTGATGGACGACGATGACAAGGGTACC	Construction of PBI121-FLAG-PbHMWSP1 vectors
PbHMWSP1-R	TCAGTGTTTCGCGATGGTGATCGGGGAAATTCGAGCTCT
PbHMWSP3-F	GACGTTCTGCCCTCTGCCGACGACGATGACAAGGGTACC	Construction of PBI121-FLAG-PbHMWSP3 vectors
PbHMWSP3-R	CTAAACATGGTTGAACACGATCGGGGAAATTCGAGCTCT
PbHMWSP4-F	ACGACGCCCGTCGGGTCGGACGACGATGACAAGGGTACC	Construction of PBI121-FLAG-PbHMWSP4 vectors
PbHMWSP4-R	TCATGCGAACACCCGGGAGATCGGGGAAATTCGAGCTCT
PbHMWSP5-F	TACCGCGGCAGACCGGCTGACGACGATGACAAGGGTACC	Construction of PBI121-FLAG-PbHMWSP5 vectors
PbHMWSP5-R	CTACTTATACATGCTGTCGATCGGGGAAATTCGAGCTCT
PbHMWSP6-F	GTTGATGGCGTGAAGCGTGACGACGATGACAAGGGTACC	Construction of PBI121-FLAG-PbHMWSP6 vectors
PbHMWSP6-R	TCAGAGGTGATGTCGATTGATCGGGGAAATTCGAGCTCT
PbHMWSP7-F	TCCATCCAGCGCGTGCCGGACGACGATGACAAGGGTACC	Construction of PBI121-FLAG-PbHMWSP7 vectors
PbHMWSP7-R	TCACATGGTGGCAACGATGATCGGGGAAATTCGAGCTCT
PbHMWSP8-F	CGCCTGGAGAACCTGCTGGACGACGATGACAAGGGTACC	Construction of PBI121-FLAG-PbHMWSP8 vectors
PbHMWSP8-R	TTACTGCACGGCGACGCCGATCGGGGAAATTCGAGCTCT
PbHMWSP10-F	GAGCCGCCGCCCAAGCCGGACGACGATGACAAGGGTACC	Construction of PBI121-FLAG-PbHMWSP10 vectors
PbHMWSP10-R	TCAGTCCTTGTCGAAACCGATCGGGGAAATTCGAGCTCT
PbHMWSP11-F	CTCACGTTGCGCTCCGGCGACGACGATGACAAGGGTACC	Construction of PBI121-FLAG-PbHMWSP11 vectors
PbHMWSP11-R	TCATGCCGGCCATGTACCGATCGGGGAAATTCGAGCTCT
PbHMWSP12-F	GCACCGACGCCTGTCAAGGACGACGATGACAAGGGTACC	Construction of PBI121-FLAG-PbHMWSP12 vectors
PbHMWSP12-R	TCAGGTAAGCTTGGGCCAGATCGGGGAAATTCGAGCTCT
PbHMWSP13-F	GGGCCATCGTCGGGCAGGGACGACGATGACAAGGGTACC	Construction of PBI121-FLAG-PbHMWSP13 vectors
PbHMWSP13-R	TCATGGGGTGCGAAGTTCGATCGGGGAAATTCGAGCTCT
PbHMWSP15-F	AAGTTCCGGATCGACCTGGACGACGATGACAAGGGTACC	Construction of PBI121-FLAG-PbHMWSP15 vectors
PbHMWSP15-R	TCAGTTGACGGCAATGCTGATCGGGGAAATTCGAGCTCT
PbHMWSP16-F	GATATCCCAGAGTGCTCGGACGACGATGACAAGGGTACC	Construction of PBI121-FLAG-PbHMWSP16 vectors
PbHMWSP16-R	CTATGCGACAGCGAAGGCGATCGGGGAAATTCGAGCTCT
PbHMWSP17-F	TCGATGACGGGCCCACTTGACGACGATGACAAGGGTACC	Construction of PBI121-FLAG-PbHMWSP17 vectors
PbHMWSP17-R	TCAGCTAGAGGAAACGAGGATCGGGGAAATTCGAGCTCT
PbHMWSP19-F	GTCTATATCCGGACGGAGGACGACGATGACAAGGGTACC	Construction of PBI121-FLAG-PbHMWSP19 vectors
PbHMWSP19-R	TTAGCAGCAGGTTGGCGAGATCGGGGAAATTCGAGCTCT
PbHMWSP20-F	GCTGCCTGCGAGGGCGCTGACGACGATGACAAGGGTACC	Construction of PBI121-FLAG-PbHMWSP20 vectors
PbHMWSP20-R	CTACGGGCCGTCAAACACGATCGGGGAAATTCGAGCTCT
PbHMWSP22-F	GTGCTGAGCACTGACAATGACGACGATGACAAGGGTACC	Construction of PBI121-FLAG-PbHMWSP22 vectors
PbHMWSP22-R	TCATTTCAAAGCCTCCAAGATCGGGGAAATTCGAGCTCT
PbHMWSP23-F	GCACCGGCACGCACGCTCGACGACGATGACAAGGGTACC	Construction of PBI121-FLAG-PbHMWSP23 vectors
PbHMWSP23-R	CTAGTAGGCAATGGTCAAGATCGGGGAAATTCGAGCTCT
PbHMWSP24-F	GATCGCGATGGCGCTCGCGACGACGATGACAAGGGTACC	Construction of PBI121-FLAG-PbHMWSP24 vectors
PbHMWSP24-R	TCATTGGAGTCGTGCCGGGATCGGGGAAATTCGAGCTCT
PbHMWSP25-F	CTGCCGGATGAGGCGTCGGACGACGATGACAAGGGTACC	Construction of PBI121-FLAG-PbHMWSP25 vectors
PbHMWSP25-R	TCACGTCCTGTTGGAGGGGATCGGGGAAATTCGAGCTCT
PbHMWSP26-F	CGCGCACCTGTTGACGTGGACGACGATGACAAGGGTACC	Construction of PBI121-FLAG-PbHMWSP26 vectors
PbHMWSP26-R	TCAGTTCACGCGCGCTGCGATCGGGGAAATTCGAGCTCT
PbHMWSP27-F	GTGCTGCGGATGTCAACCGACGACGATGACAAGGGTACC	Construction of PBI121-FLAG-PbHMWSP27 vectors
PbHMWSP27-R	TTACTGGAGCCGCAGGCCGATCGGGGAAATTCGAGCTCT
PbHMWSP28-F	CAAGATCTCAGGGCTGCCGACGACGATGACAAGGGTACC	Construction of PBI121-FLAG-PbHMWSP28 vectors
PbHMWSP28-R	TCACTGCAAGGTGGGACGGATCGGGGAAATTCGAGCTCT
PbHMWSP29-F	CAGGACGAAATCAGACGGGACGACGATGACAAGGGTACC	Construction of PBI121-FLAG-PbHMWSP29 vectors
PbHMWSP29-R	TTAGAACCGCTTCGGCACGATCGGGGAAATTCGAGCTCT
PbHMWSP30-F	GCCTACTGGGAACCCGGTGACGACGATGACAAGGGTACC	Construction of PBI121-FLAG-PbHMWSP30 vectors
PbHMWSP30-R	TCAGTCCCCTTGCATTCCGATCGGGGAAATTCGAGCTCT
PbHMWSP31-F	CAGCCCGGCACGACGCCGGACGACGATGACAAGGGTACC	Construction of PBI121-FLAG-PbHMWSP31 vectors
PbHMWSP31-R	TCAGAAATCGTCCCAGGCGATCGGGGAAATTCGAGCTCT
PbHMWSP32-F	AGGCGATCCCCGCGGTACGACGACGATGACAAGGGTACC	Construction of PBI121-FLAG-PbHMWSP32 vectors
PbHMWSP32-R	TCAGCGGAGGTTGCCAAGGATCGGGGAAATTCGAGCTCT
PbHMWSP33-F	GGTGCCGGCGCTGGCACAGACGACGATGACAAGGGTACC	Construction of PBI121-FLAG-PbHMWSP33 vectors
PbHMWSP33-R	TCAGCATTCGACTGTGGCGATCGGGGAAATTCGAGCTCT
PbHMWSP34-F	GACAGCGTCGACTGCTCCGACGACGATGACAAGGGTACC	Construction of PBI121-FLAG-PbHMWSP34 vectors
PbHMWSP34-R	TCAGCATATAACCTGGGTGATCGGGGAAATTCGAGCTCT
PbHMWSP35-F	GTGCTGCCCGAGAAGATCGACGACGATGACAAGGGTACC	Construction of PBI121-FLAG-PbHMWSP35 vectors
PbHMWSP35-R	TCAGAGTTCGTCCTTGGGGATCGGGGAAATTCGAGCTCT
PR1a-F	CCTCGTACATTCTCATGGTCAAT	PbHMWSP1、PbHMWSP3、PbHMWSP6、PbHMWSP7、PbHMWSP8、PbHMWSP10、PbHMWSP11、PbHMWSP12、PbHMWSP13、PbHMWSP15、PbHMWSP16、PbHMWSP17、PbHMWSP19、PbHMWSP20、PbHMWSP22、PbHMWSP24、PbHMWSP25、PbHMWSP26、PbHMWSP27、PbHMWSP28、PbHMWSP31、PbHMWSP33、PbHMWSP34 and PbHMWSP35 of RT-PCR
PR1a-R	CCATTGTTACACTGAACCCTAGC
PR1b-F	GACAAGTTGGTGTTGGTCCC	PbHMWSP1、PbHMWSP3、PbHMWSP13、PbHMWSP16、PbHMWSP22、PbHMWSP25、PbHMWSP26、PbHMWSP28、PbHMWSP34 and PbHMWSP36 of RT-PCR
PR1b-R	GGCTAGGTTTTCGCCGTAAG
PR2b-F	AGGTGTTTGCTATGGAATGC	PbHMWSP1、PbHMWSP3、PbHMWSP13、PbHMWSP16、PbHMWSP22、PbHMWSP25、PbHMWSP26、PbHMWSP28、PbHMWSP34 and PbHMWSP37 of RT-PCR
PR2b-R	TCTGTACCCACCATCTTGC
PR5-F	CCGAGGTAATTGTGAGACTGGAG	PbHMWSP1、PbHMWSP3、PbHMWSP13、PbHMWSP16、PbHMWSP22、PbHMWSP25、PbHMWSP26、PbHMWSP28、PbHMWSP34 and PbHMWSP38 of RT-PCR
PR5-R	CCTGATTGGGTTGATTAAGTGCA
NPR1-F	ACATCAGCGGAAGCAGTAG	PbHMWSP1、PbHMWSP3、PbHMWSP13、PbHMWSP16、PbHMWSP22、PbHMWSP25、PbHMWSP26、PbHMWSP28、PbHMWSP34 and PbHMWSP39 of RT-PCR
NPR1-R	GTCGGCGAAGTAGTCAAAC
LOX-F	AAGCTGTGGTGACTGTCCAA	PbHMWSP1、PbHMWSP3、PbHMWSP6、PbHMWSP7、PbHMWSP8、PbHMWSP10、PbHMWSP11、PbHMWSP12、PbHMWSP13、PbHMWSP15、PbHMWSP16、PbHMWSP17、PbHMWSP19、PbHMWSP20、PbHMWSP22、PbHMWSP24、PbHMWSP25、PbHMWSP26、PbHMWSP27、PbHMWSP28、PbHMWSP31、PbHMWSP33、PbHMWSP34 and PbHMWSP35 of RT-PCR
LOX-R	GATCAAGCTCAGCAGCAACA
ERF-F	GCTCTTAACGTCGGATGGTC	PbHMWSP1、PbHMWSP3、PbHMWSP6、PbHMWSP7、PbHMWSP8、PbHMWSP10、PbHMWSP11、PbHMWSP12、PbHMWSP13、PbHMWSP15、PbHMWSP16、PbHMWSP17、PbHMWSP19、PbHMWSP20、PbHMWSP22、PbHMWSP24、PbHMWSP25、PbHMWSP26、PbHMWSP27、PbHMWSP28、PbHMWSP31、PbHMWSP33、PbHMWSP34 and PbHMWSP36 of RT-PCR
ERF-R	AGCCAAACCC TAGCTCCATT
EF1α-F	TGTGATGTTTTTGTTCGGTCTTTAA	PbHMWSP1、PbHMWSP3、PbHMWSP6、PbHMWSP7、PbHMWSP8、PbHMWSP10、PbHMWSP11、PbHMWSP12、PbHMWSP13、PbHMWSP15、PbHMWSP16、PbHMWSP17、PbHMWSP19、PbHMWSP20、PbHMWSP22、PbHMWSP24、PbHMWSP25、PbHMWSP26、PbHMWSP27、PbHMWSP28、PbHMWSP31、PbHMWSP33、PbHMWSP34 and PbHMWSP37 of RT-PCR
EF1α-R	TCAAAAGAAAATGCAGACAGACTCA
PDF1.2-F	GGAAATGGCAAACTCCATGCG	PbHMWSP1、PbHMWSP3、PbHMWSP6、PbHMWSP7、PbHMWSP8、PbHMWSP10、PbHMWSP11、PbHMWSP12、PbHMWSP13、PbHMWSP15、PbHMWSP16、PbHMWSP17、PbHMWSP19、PbHMWSP20、PbHMWSP22、PbHMWSP24、PbHMWSP25、PbHMWSP26、PbHMWSP27、PbHMWSP28、PbHMWSP31、PbHMWSP33、PbHMWSP34 and PbHMWSP38 of RT-PCR
PDF1.2-R	ATCCTTCGGTCAGACAAACG

## Sheet: Table S2
Table S2 FPKM values of P. brassicae putative macromolecular secreted protein genes in all six tissues
Name	e3 homolog	Gene function annotation	e310 homolog infected B. rapa	e310 infected B. oleracea	e310 infected B. napus	e310 Mature	Secondary plasmodia of ZJ-1	Resting spores of ZJ-1
PbHMWSP1	SPQ93076	Methyltransf_7 noteSAM dependent carboxyl methyltransferase db_xref	356139	159856	295698	14839	3625.67	252629
PbHMWSP2	SPQ93077	TRF4 noteDNA polymerase sigma [Replication, recombination and repair] db_xref PAP_assoc noteCid1 family poly A polymerase db_xref	4914	1938	2459	128	57.6667	3190.33
PbHMWSP3	SPQ93093	Lipase_3 noteLipase (class 3). Lipases are esterases that can hydrolyze long-chain acyl-triglycerides into di- and monoglycerides, glycerol, and free fatty acids at a water/lipid interface. A typical feature of lipases is 'interfacial activation,' the process of ... db_xref order site_type active noteactive site flap/lid [active] db_xref	1501	805	1453	8	34	2116
PbHMWSP4	SPQ93860	bact_FAD_ox noteFAD-linked oxidoreductase db_xref FAD_binding_4 noteFAD binding domain db_xref ALO noteD-arabinono-1,4-lactone oxidase db_xref	9435	562	115	0	5.33333	3743
PbHMWSP5	SPQ94083	FAA1 noteLong-chain acyl-CoA synthetase (AMP-forming) [Lipid transport and metabolism] db_xref AFD_class_I noteAdenylate forming domain, Class I superfamily db_xref order site_type nitrosylation noteacyl-activating enzyme (AAE) consensus motif db_xref order site_type nitrosylation noteAMP binding site [chemical binding] db_xref order site_type active db_xref order site_type nitrosylation noteC	40449	50437	15049	1255	268.667	14140.3
PbHMWSP6	SPQ95067	RING noteRING-finger (Really Interesting New Gene) domain, a specialized type of Zn-finger of 40 to 60 residues that binds two atoms of zinc; defined by the 'cross-brace' motif C-X2-C-X(9-39)-C-X(1-3)- H-X(2-3)-(N/C/H)-X2-C-X(4-48)C-X2-C; probably involved in ... db_xref order site_type nitrosylation notecross-brace motif db_xref	10	111	16	0	7	114
PbHMWSP7	SPQ95194	pepsin_retropepsin_like noteCellular and retroviral pepsin-like aspartate proteases db_xref Asp noteEukaryotic aspartyl protease db_xref order site_type inhibit noteinhibitor binding site db_xref order site_type active noteActive site flap [active] db_xref	171371	112525	123912	7900	5416	58895
PbHMWSP8	SPQ95233	pepsin_retropepsin_like noteCellular and retroviral pepsin-like aspartate proteases db_xref Asp noteEukaryotic aspartyl protease db_xref order site_type inhibit noteinhibitor binding site db_xref	4671	1057	274	10	32.3333	2114.67
PbHMWSP9	SPQ95590	PTZ00049 notecathepsin C-like protein; Provisional db_xref CathepsinC_exc noteCathepsin C exclusion domain db_xref Peptidase_C39_like notePeptidase family C39 mostly contains bacteriocin-processing endopeptidases from bacteria. The cysteine peptidases in family C39 cleave the 'double-glycine' leader peptides from the precursors of various bacteriocins (mostly non-lantibiotic). The cleavage ...	1444	155	22	0	34.3333	496
PbHMWSP10	SPQ95766	S_TKc noteSerine/Threonine protein kinases, catalytic domain db_xref PKc_like noteProtein Kinases, catalytic domain db_xref S_TK_X noteExtension to Ser/Thr-type protein kinases db_xref	79042	41933	61041	1295	1013.67	74887.3
PbHMWSP11	SPQ95794	ANK noteankyrin repeats; ankyrin repeats mediate protein-protein interactions in very diverse families of proteins. The number of ANK repeats in a protein can range from 2 to over 20 (ankyrins, for example). ANK repeats may occur in combinations with other ... db_xref Ank_2 noteAnkyrin repeats (3 copies) db_xref ANK noteankyrin repeats; ankyrin repeats mediate protein-protein interactions in v	617	321	235	0	4.66667	403
PbHMWSP12	SPQ95797	BTB noteBTB/POZ domain db_xref Ank_4 noteAnkyrin repeats (many copies) db_xref ANK noteankyrin repeats; ankyrin repeats mediate protein-protein interactions in very diverse families of proteins. The number of ANK repeats in a protein can range from 2 to over 20 (ankyrins, for example). ANK repeats may occur in combinations with other ... db_xref Ank_2 noteAnkyrin repeats (3 copies) db_xref	6465	3031	7508	278	1070.67	16867.3
PbHMWSP13	SPQ95810	PKc_like noteProtein Kinases, catalytic domain db_xref Pkinase noteProtein kinase domain db_xref order site_type nitrosylation noteATP binding site [chemical binding] db_xref	823	2120	1311	46	19.3333	1304.33
PbHMWSP14	SPQ96499	0	3219	659	1975	10	9.66667	3573
PbHMWSP15	SPQ96512	BTB noteBroad-Complex, Tramtrack and Bric a brac db_xref TLD noteTLD db_xref	1085	162	219	15	15.3333	293
PbHMWSP16	SPQ97596	Abhydro_lipase notePartial alpha/beta-hydrolase lipase region db_xref Abhydrolase_1 notealpha/beta hydrolase fold db_xref	3249	1720	1850	110	59.3333	1119
PbHMWSP17	SPQ97819	Peptidase_S28 noteSerine carboxypeptidase S28 db_xref	16080	22988	17371	1489	758	16200
PbHMWSP18	SPQ98758	Pkinase noteProtein kinase domain db_xref PKc_like noteProtein Kinases, catalytic domain db_xref order site_type nitrosylation noteATP binding site [chemical binding] db_xref	40711	15304	14377	88	197.333	25611.7
PbHMWSP19	SPQ98922	GH16_fungal_Lam16A_glucanase notefungal 1,3(4)-beta-D-glucanases, similar to Phanerochaete chrysosporium laminarinase 16A db_xref 94 order site_type active db_xref order site_type active notecatalytic residues [active] db_xref	7848	5597	633	23	8	2562.33
PbHMWSP20	SPQ99009	ChtBD1 noteHevein or type 1 chitin binding domain db_xref order site_type nitrosylation notecarbohydrate binding site [chemical binding] db_xref ChtBD1 noteHevein or type 1 chitin binding domain db_xref order site_type nitrosylation notecarbohydrate binding site [chemical binding] db_xref CDA1 notePeptidoglycan/xylan/chitin deacetylase, PgdA/CDA1 family [Carbohydrate transport and metabolism,	20059	7457	902	25	24	7418.33
PbHMWSP21	SPQ99216	0	85214	65984	107760	716	636.333	248205
PbHMWSP22	SPQ99777	0	1915	258	673	8	5	1453.67
PbHMWSP23	SPQ99827	CE4_SF noteCatalytic NodB homology domain of the carbohydrate esterase 4 superfamily db_xref Alpha-mann_mid noteAlpha mannosidase, middle domain db_xref Glyco_hydro_38C noteGlycosyl hydrolases family 38 C-terminal domain db_xref	1898	3128	799	38	80.6667	818.667
PbHMWSP24	SPQ99850	LRR_RI noteLeucine-rich repeats (LRRs), ribonuclease inhibitor (RI)-like subfamily. LRRs are 20-29 residue sequence motifs present in many proteins that participate in protein-protein interactions and have different functions and cellular locations. LRRs correspond ... db_xref LRR_8 noteLeucine rich repeat db_xref leucine-rich repeat noteleucine-rich repeat [structural motif] db_xref leucine-r	13856	15293	16650	280	51	13073
PbHMWSP25	SPQ99917	Peptidase_C1 noteC1 Peptidase family (MEROPS database nomenclature), also referred to as the papain family; composed of two subfamilies of cysteine peptidases (CPs), C1A (papain) and C1B (bleomycin hydrolase). Papain-like enzymes are mostly endopeptidases with some ... db_xref order site_type active db_xref RICIN noteRicin-type beta-trefoil; Carbohydrate-binding domain formed from presumed gen	763	212	293	7	2.66667	100.333
PbHMWSP26	SPR00105	0	36617	12152	28649	232	1166	37979.7
PbHMWSP27	SPR00206	Ank_2 noteAnkyrin repeats (3 copies) db_xref Ank_2 noteAnkyrin repeats (3 copies) db_xref ANK noteankyrin repeats; ankyrin repeats mediate protein-protein interactions in very diverse families of proteins. The number of ANK repeats in a protein can range from 2 to over 20 (ankyrins, for example). ANK repeats may occur in combinations with other ... db_xref Ank_2 noteAnkyrin repeats (3 copies)	30792	7419	19555	118	125.333	23738
PbHMWSP28	SPR00984	0	125442	15390	73616	798	274.333	149496
PbHMWSP29	SPR01030	Tyrosinase noteCommon central domain of tyrosinase db_xref	4251	327	364	21	15.6667	1545
PbHMWSP30	SPR01068	PHA03326 notenuclear egress membrane protein; Provisional db_xref	411	845	517	0	25.6667	375.333
PbHMWSP31	SPR01115	PKc_like noteProtein Kinases, catalytic domain db_xref 48 order site_type nitrosylation noteATP binding site [chemical binding] db_xref S_TKc noteSerine/Threonine protein kinases, catalytic domain db_xref	18628	14200	14015	1093	196	7188
PbHMWSP32	SPR01575	NDK noteEnzymes that catalyze nonsubstrate specific conversions of nucleoside diphosphates to nucleoside triphosphates db_xref NDPk noteNucleoside diphosphate kinases (NDP kinases, NDPks): NDP kinases, responsible for the synthesis of nucleoside triphosphates (NTPs), are involved in numerous regulatory processes associated with proliferation, development, and differentiation. They are ... db_x	648	138	45	0	17.3333	387.333
PbHMWSP33	SPR01739	leucine-rich repeat noteleucine-rich repeat [structural motif] db_xref LRR_8 noteLeucine rich repeat db_xref leucine-rich repeat noteleucine-rich repeat [structural motif] db_xref leucine-rich repeat noteleucine-rich repeat [structural motif] db_xref LRR_8 noteLeucine rich repeat db_xref leucine-rich repeat noteleucine-rich repeat [structural motif] db_xref leucine-rich repeat noteleucine-rich	1508	5554	3141	82	58.3333	2060
PbHMWSP34	SPR01965	leucine-rich repeat noteleucine-rich repeat [structural motif] db_xref LRR_8 noteLeucine rich repeat db_xref LRR_RI noteLeucine-rich repeats (LRRs), ribonuclease inhibitor (RI)-like subfamily. LRRs are 20-29 residue sequence motifs present in many proteins that participate in protein-protein interactions and have different functions and cellular locations. LRRs correspond ... db_xref leucine-r	57	190	34	0	0.666667	79.6667
PbHMWSP35	SPR02066	0	1113	27	59	2	18.6667	2491

## Sheet: Table S3
Table S3 Gene sequence of PbHMWSPs
Name	e3 homolog	Signal peptide nucleic acid sequences	Mature protein nucleic acid sequence
PbHMWSP1	SPQ93076	ATGCCGCTGCCATGGCTGTTTCCATTGCTGCTGTCGATGTACGTCCCGGAGCCTGCCGCAGCC	ATGGCTGGAGTCGTGATGGCTGGGGACGGGGAGTACAACGCCGCGTCTAGCGGCCAAGCGCACTCGTTGATGCTGATGCTGCCGGAGATCTTGGACGATGTGCGCAGTCGACGGGGCCCGGTCACGATCGCCGACTACGGCTGTTCACAAGGCCGGACATCCCTGACCATCTTCGAGAGCATTCTACACGCCTGTCCTGGTCAAAGCTTCACAATGTTCCTGATCGACCAACCTGGGAACGACTGGGCCACGACTCGCCAGATGTTTTCCAATTGGCCTGTGGAGCCATCAACTTCTACGTGCTTCACGTCTCGTCACGACATCGAGGCAGCCCTGGCTGAAAGCAACCCGTCTCCTATCCGAATCTTCCTGTGCGGCATTTCGTTCTTCGAGCAGGTG…
PbHMWSP2	SPQ93077	ATGGTCTCGTTCTGGCGGGCGTCTGTAGCGTGGATCGTGTGCTCATGCGCCGTCGAAGGC	TTCTTGCCGGGTGGGAGTCACCGGACCGCTGGCGGGCCTGCTGTGCCGCCGGGCGCCCTGCGCGACGGCGTCGTCGAGCTCGAGCAGATTCGTGTGATGCTGTGTGAGGCGGAGCGAATCGCTGCCATGCCTGGACAGTTTCCTGGATCCGCGATGCTGAACCTATCGATGCAGGATGACACCTACAGTGACAAATCGATCGCCGACCTTGAACGACGTTCTTCGTCACGCCGTCGAGTTCTTGAGTTCCAGGCTGTCCTGTCGACGTACGAATTCTACATGATGTCGAACGTGTACGACATCCTGTCCATGAAACAAGCGGCGCTGGAGCGTATCCGCAGCCTGTGTGACGGCAACGATGTCGCGGCCGTTGAGAAGACTGATGACGAGATCGTCCGC…
PbHMWSP3	SPQ93093	ATGCGCTCGCTGACGGCAGCAGGGTCCCTGTCATGTTGGGCGGCGACGCTGGCCCTGGCCACACTCAGTATCGGGTTGTGCTCGTCT	GACGTTCTGCCCTCTGCCGATGCAGCGCACCATGGCGCTGAACGTACAACTGGCATATCCAACACTGTCATCCCGACCAGCAGCAGCCACCCGACGTCGAATGTGACGCGCCGGGCTCCAACAATCCTGATCCTGGACAACGCCGGCAAAGCGCGCCTGCTCGGAAACCTGTTTGACGCGCTCGGTTGCGATCCCTGCAACCATACCTTCGAGAGTGCCCCCTGGCGCCTTCAATGCACCACCTGCAGACGAGACCGCCTCGCTCTGGTCAACCTCTGCGGCATGCCGGGCTACCAGGACAGCACAATGTTTCGTCCGCAATTCGAGTTCGCCATCGATGCCGTTACGAAAGCGACCGGTCCGATTGCCAAGATTGTCCACGTCGTTGACATGTTCAAC…
PbHMWSP4	SPQ93860	ATGGGGATCTGGGTCGTCCTGCTTCTGGCCGGGTGCGTCCTCGTCGACGACGTCCGGTCG	ACGACGCCCGTCGGGTCGCTGATCCGCCCGAAGGCCGGCCACTGGGACAACTATTCGGGATCCATTCGCTGCGAGGTCCTGTCGTCGTACGCGTACCCGAAGTCGGTGGCCGATGTGCAGATGATCGTCAGGCGGTTCGACAAGGTGACGGCCGTCGGACGCGGTCACTCCTGGTCGCCGTTCGCCTGCGTCCGCCCGTCCCGCAAGTCGAAGCGCGTCCCGATCCTGTCGGCAGCGTTAGGCACAGGGCTGCGTCAGGTCACCATCTACATGGAGCGGTTGAACAGGATCATCGGCATCGACCCCCAGCGCATGACGGTGACGGTCGAGGCCGGCGTGATCTGCCGCGACCTGATGCGGTACCTGTACGAGCACGGGTTCAGCCTGAAGACGTACGCG…
PbHMWSP5	SPQ94083	ATGCTGGCTGTGGGCACGCTGCTCGGGGTGGCGGCTGGCGCCGCCGCG	TACCGCGGCAGACCGGCTCCGATCGAGGTCGATCCTGCCTATGTGGAGACCGACCCGGATACGTTGTCGGAATACCCGGATGCTAGTGACAAAGGCATGTCGATCGGGTCGGACAGATGCGACATTGAGTTCCCGGTCTTCTTGGCCAAGAAAGGGACGGCTTCGGACGCACCTGTTACTGTATCACAGTGGATGCAGCAGGCGGCACGTCAGTTCCCGAACGCCCCCGCTCTGAAAGTCGAGGAGAAGAACGCCACCGGCGATTTGGAGTGGACCGCGACCAGCTGGTCGGAATATAATGCCCAGGTTAGGACGGCGGCCAAAGCGTTCATCCATCTAGGCGTCATGCAGTTCGATTCCGTCTGTATCATCGGGTTCAATCGTCCGGAGTGGTTGATC…
PbHMWSP6	SPQ95067	ATGATGTCGAGGGTCGCCCTGACTGCCCTGTGGATCGTGGCTGCTATCAACACCAGATACGCTGTTGGC	GTTGATGGCGTGAAGCGTAGATGCGCGCATTGCGGTATTGCTTCGCAGCCGAAAGCGATTAAGCGGGTGCGCCTGGACCATCTTGAGGTGCCCGTCGTCGACGAAACGGCGCTGCCTGACGACGATGACCTCGACGAGATCCGCATGACAAAGCAGGAGCTGGAGGCCTGGAACGCCCGGCAAGATGTGTCGGCGAGGTGCGCACTAGTCCGATCGACTGGCGACGCCTCGTGGATCACGCCGGCTGACCAGTTCACGTTCACTGCCCGGCAGAGTCAAGCCCTGCTGCGTATGTTCAACAACGACCTGTTTGACCTCCCCGTTAAGTCAATGGCCACCCTGGATGCGCTGCTGGACGGCCCAGACGTCCATTGGCACCAGGCCTTCGCCGCATTTGAC…
PbHMWSP7	SPQ95194	ATGGCGGGCATCAGGATGCTGCTGGGCGTTACGGTCGTGCTGGCCGTGGCGCTGATCGTCAACGGC	TCCATCCAGCGCGTGCCGGTGTACATGCAGGAGCCCCGGGAGGTGCATGCGAACCCGATGCAGGTCCTGTACAACAAGTACAACGCGCGCGCGCAGCCACATGGCGCCATTCCGATTTCCGACTTTGCCAACGCCCAGTACTACGGTTTGATCAAAGTGGGGGAGCCGTTCCAGTCGTTCCGAGTCGTGTTCGATACCGGTTCCGCGAACCTTTGGGTCCCATCGAAGGAGTGCGGGTATTCGTGCACGCTCAAGACGCGTTACGACCACAACGAATCGCGTTCATATGTGAAGGACGGGCGTGATTTCGAAATTCGTTACGGATCCGGGGCGACCAAGGGCTACCTGTCGAAAGATCAGTTGTTTTTTGGAGAGCTCCGCGTCAAGGAGCAGACGTTC…
PbHMWSP8	SPQ95233	ATGACGATGACGTCGTCACGAACGCGTCTGGCGGCGGGTGTCGTGGTTGCCGTGCTGGTGGCGTCTGCGTGCGCCGACGCC	CGCCTGGAGAACCTGCTGGCCGGCATCCGGCAGTTCTTCGCTGACGCGAACGACGCGCACGCGAGGCTGGATGCGGCCGCGCCGATCCGGAACGACGACGGGACGATTCGTATCGCCCTGCACCACGTGTCGAAGGGTGCGGCCGGGGCGCAGGCGTACAGCGGGTACGACAAGTACGGCGTGTCGCACCCGCCGTACGTCCCTCTGCAGGACTTCATGAACGCGCAGTACTACGGGAACGTGGACATCGGCACGCCCGGCCAGACGTTCAAAGTCATCTTCGACACGGGCAGCTCGAACCTGTGGGTCCCGTCGAGCAAGTGCCCCGATTGCAACCACGCCAAGTACGACCATACGCGGTCGGCCACGTACAGGGCGAACGGGACCCGGTTCGAGATC…
PbHMWSP9	SPQ95590	ATGTCGTGGCTGGCGACGACGGCCTCGCTATGCCTGTCACTGCTGGCCACGTTCGCGCTCGCC	GACCTGCCTGTGCATTGCATGCGGTCGCAGGTGTACGGCGACTGGGACCTGACGCTATCGGCGCCCGTCCCGAACCGGAACGTGGCGTGCGGGCACCCGAGCCCCGACACGAACCTCGCCGAGCTCCAGCTCGCGTACGAGATCCGGCCGGTGTCGGCGGTCCTGCGGGTCAGGCTGTCCGCCCCCAACGTCGTCGTTGATCGCGACACGGCCGAACGGGGCACGTTCACCACGGTCGTCGACGAGGGCATGGAGATACGCATCGCTGGGCGCGTCCTGTTCGCCAAGTTCCATTACCATCTCGCGGACCCTGCCGACCTCGACGACGACGACGACGACCTGCCGCCTATCGACGATCGCTCCGCCTACGTCAGCGACTGCGGTCGCACGTCGCCAGGG…
PbHMWSP10	SPQ95766	ATGTTAGCCGGATCCAACATCAACTACGCCTTTGCCGTCATTGCCGTCTTCGTGGCCGTGCTCGCCGTCGCTGCGTCGCGGGGC	GAGCCGCCGCCCAAGCCGTGCAAGGTGGATGATTTCGAACTAATCAAAGCCATCGGTGGCACCAAGGACAAAACCATGGTCTACCTGGTGAAGCACAAGACGAACAAGCGTCCGTACGCGATGAAGAAATATTCCAAACAGAAAATGTCCCTCCGTGCCCGGCTCGAACGTGACGCTCTGCTGGACGTTGTACGAGACACACCCGGGGTGGTTGAGGCGTACTGTGCGATGCACGATGACAATTACGCGTACATCGTGATGGAGTATGTTCCTGGTGGCGACCTGTTTACAATTACCCGAGGCACGAAGCCCACAGAGGAAATGCTCAAGTTCTATGTGGCGTCGATAGCGCTAATCCTGGAAGACATTCATCGAAAGGGGGCCATTCATTGCAGCGTA…
PbHMWSP11	SPQ95794	ATGAGCATCGTCGATCCCGTTCGGGTCGGTGGCCCAGTGTGTGGCCTTGTCGCGATCCTGCTCGTCTCCGGGGCCGTTCATGCT	CTCACGTTGCGCTCCGGCGATGGCGTCGACATTGAAGTCGACTCATCGTCGGCCGTCGCCCATTCAGGCCTGCTGCGTATGTACCTGGTTGATATCGGCGGCGAAGACCGTGTTCCGGTTCCCATGCCCGCGATCGCCAGTCGCGAGTTACAGCTGCTCGCTGGCTTCATGAACGCGACCGCAGTGGGCAACGTCGGGCACGCTGACGAATGGGTCAGATCCCAGATGTCCTGGATAAACGGCGACACGGTCGGCAGGGCGCTGGCGGCCTCGTGGTACCTCGATATGCGCTCGTTCCCGGTCGCGGTCGCGTCTCTCGACGTCGACTGGCATCGCTTAGCAGCGTCCCCGGACGTGCCGGCTGCCGCCCTCGAATTTGTTATGAACGTCGTTGCCCGA…
PbHMWSP12	SPQ95797	ATGTCGACCGGCATCCGCACGCGATTCAACACCAGACGGCTCTGCGTAATCACGGTCGTCGCTCTATTTCTCAGCGGTCTTGGCGAAGCT	GCACCGACGCCTGTCAAGTTGATTTCCAAGGATGGTGACAGCATTGACGCCGTCGTAGAGGCAATTCGCAACCACTCCCAAACGCTTACGGTCATGCTCGAGCAACGTTCAGCACGCAACGACGTCGTCAGCCATACGTCCCCGATCGTGTTGGAGAATATTGCAACCCCTGAGTTGAACGCGGTCGTAACTTTCAGCAAGGATTACGCATTCGACGAGGACGAGGCAGCGGCCAAATGGGTTCGGCAGACGTTCATGTCGATGGACGATGGATATTACGCCCTGCTGACGGCAGCCTGTCGCCTCCGCATGCCGACTCTCGGGAGAGCACTTCTGTCACTGAAGCCGAACTGGGGTGACATCCGCGCCATGACGAACACGTCGTTGCCTCGAAACTCT…
PbHMWSP13	SPQ95810	ATGATGATGCGGCTGTGGATCTTCCTGTTCGTTGCTCTCGCTGGGGCCGTCACATCC	GGGCCATCGTCGGGCAGGGTGGAGTCCACAACTGGGCCTAGCGTAACAGACGCTACCCAGAGACTACCAACGGATCGTTCAGAAGCCAAGCTTTCGTGTTTTCCGGTATTGAAAGGCTTGTTCAAAAAGAAGGCTGGCCCTTCTCCGACATCCCTTTTAGGGGAAGGTACATACGCACACGTGTTTTTGGAGCGCCAATCCGAAAATGTTGGTGGCGAGGCGGTGATCAAGGTTTTCGATAAGATTCCGGCTAATGCACGTTTGCGACCCGGAGACATCGCTGACCACGAATATTTGATTGGAAGTCGTTTGTCCCACGACAACATTGTGGAAACACTTGGTAAGGGCCGTACCAACGCTGGCCATCCTTTCGTACGGCTCAGATACTGTTCCGGTGGC…
PbHMWSP14	SPQ96499	ATGTGGGCCCCAGTGCTGATCGCAGCCATCGTCCGGGCTGTTGCATCCGCA	GGCGTGCACTATGACGTGTTCGACGACGGCACGCTGATGATCATGTTCGACCCGATTCCGGACGGCGTCGTGACGCGTCGCATCGATGTCGACGTCCTGGACGCGCCGGGCCTCGGCGGCCCGATCCACGTGCGGCACTGCTCCTGGATGAGCGGGCGCGGCTGGCAACCCATCGACCTGGGCATGGCCACGATGCGCTCCTTTACTGGACCTGATGATATCCCCCACTGCAGTATCGACCCGAGTCGCCCAGCGCACTGGTCGTACCTCATTTCGACGAGGACCACGAGGTTGACGATGCGCCATCACGGTCACTCCTATTCGACAAGGACCATCGCCTTGCCTGACGATTACTCGTATCTGGTCATGGTTGTCGCGCCGGGCGTTTCACCGTCGTTC…
PbHMWSP15	SPQ96512	ATGCGCGCGACGCCGTTGCTCCTCTGTGCGGTTGCGATCGTCGTCGTCGAGGCC	AAGTTCCGGATCGACCTGAAGGGCGACTTCGCCTGGTCGTCGTATCACCTGAATGACGACGACACGGTCGATGTGGTTGTCGAGGTCGGCGAGCGGCACGAGCGGTTCATGGCGCATGCCCGCGTGCTGGAGGCGAACGTACCGCTGTTCGCGACCAAGTCTCGCGGCCCGTGGGCCGAGAAGGCGACCGACTGCCTCGACAGGACGTGCAACGTGTTCGACCTGTCGGACCAGGACCCGGATGCGTTCCGCATGGTCCACGGCTTGATCTACTACGGCAGCCTGAGCGTGAACGAGGACGACATCCCGGCGCTGGTTCGTATCGCCGACTACCTTGGAATGGACGATGTCGTCAGGCAGTGCGAGAAGCAAGCTATCCTCGCCGTCGACGCTTCGTCT…
PbHMWSP16	SPQ97596	ATGTTGCGTTCCGGCGGTGTCGTCGTTGCCGTGCTGGCGTTATTCGCGTCGGCC	GATATCCCAGAGTGCTCGCTGACGGTGCCGCAGCTGGTTGCGTATAATGGGTACCCGTGCGAGACCCATGAGGTTGTCGCGCGCGACGGGTTTCTGTTGAACATGTTCCGGATTCCGCATGGCCGCCGAGGGCCTTCGCTAGGCCCAAGACCGGTCGTTCTTCTGCAGCATGGGCTATTGGATTCAGCTGCTGCGTTCCTGCTTAACGAACGGGAACAATCGTTGGCCTATATCCTGGCAGATAATGGCTTCGACGTATGGCTGAGCAATTCACGCGGGAATAACTTCAGCCCTCCGCTGGGCAACAGCAAGGACAAGTGGCGGTTTTCGTTTGATGAGATGGCCGAATTCGATATGCCCGCCTTTGTTAATCACGCGCTCCATGTGTCGGGTCAGGCA…
PbHMWSP17	SPQ97819	ATGGCCCCGGTGGGCGATAAAGTGATTCGGCGCACCTATCCGGCCATGACGATGGCATTGCTGGCCGCGCTGGCGCTATCGTCGCTGGCGAGCGCG	TCGATGACGGGCCCACTTGGGGTGAATCCGCGCGCGCGTTCATTCTATTCGTACCTGCGGCAGATGCACCCGCACCGGTATTCGTCGTCCGAGCCGGGTGACGTGGATGCGAATCTGCCCGAAGAACGGTGGTTCCCCGACCAGCAGGTTGACCATTTTAACGGAGAGAATACGCAGACGTTTGCGCAACGATACTTCGTGAATGATACATTCTGGGACCGCCAGAAGGGACCCGTGTTTCTGTACATTGGCGGCGAGGGAGCCCTCTCTCCACGGGATGCATATGCTGGTCATCACATGGAGTTGGCGGAAAAGTTTCACGCTCTGGTCATCGCGATCGAGCATCGATTCTATGGGAAAACGTTCCCGTCCAGCGACCTGTCGACCAAGAACCTGCGT…
PbHMWSP18	SPQ98758	ATGGCTCGGCGCTCTGCGGTCGCGCTCGCCGGCCTGCTGGTCGCAGCATGCCTGATAGCGTCGTGC	GCGTCGATGCCGTCGGACAGGTCGTGGCGAAGGAAGCTGTCGGTAGCGCCGGCGGCGCCCAATACGGAACTCGACGTCGGGCCCAGCACCACCCACCCCGCGACCGCGCCGGACGCCCCGGCCCTGTTTGCGCTTGATTATCTCCTGACCCCGCCTTCGTCTCCTGGGCCGTCGACAATACCGAACGCCGAGGATCGCATGCTGATGACGCCGCCCCTGTCGCGGTCTGTGAGCGGGCCCCTCCCCAGAACGCCCGATACGCCACCGGCGTCGATGATTTACGATGCTGACGACGACGATGATGCTGACGATGATACTGTTTCCGATATCGATGACTGGTCGCCGCATCTGTCCGCCGACGATCTCCTCGACATGCTTCCGAACAGGGAGATCCCACAG…
PbHMWSP19	SPQ98922	ATGATGACGCAAGGGATGCTGATGTTGTTGGTGGCCGTTGGGGTTACGGCCAGGACTGCGCTGGCT	GTCTATATCCGGACGGAGTCGTGGACGCCGACCAACTTCCTGGACCAGTTCGACTTCTTCGATGGCCCTGACCCGACGCACGGTTACGTTGAGTATGTGGACCGCTCCACCGCGTCGTCCCGTGGCCTCCTGCCCGTTGTTGACGGTGTTCAACTTCTTCGTGCCGACAGCACGACCGTTCTCGACGCGAGTGTCGTCGGACGCCGATCTGTCCGTATCCATTCCAAGCAGACTTTCAATAGCGGCCTCTTCTTGCTCGATATCACCCATATGCCTGTAGGATGCGGTACATGGCCCGCCTACTGGTTTGTTGGGAAAGGCGAGTTTGATGTCCTTGAAGGAATCAACAACGAGACCAGCAACTATGTCGTGTACCACACGGAGGAAACGTGCACTCTG…
PbHMWSP20	SPQ99009	ATGAAGATCGTTGTTGCCGCGATGCTGCTGCTGCTGGTGCTTGTGACGACGGCGGCGGGA	GCTGCCTGCGAGGGCGCTCCCCGTCCGGATAACAGGTGCGGCCCTTGGGTGAGTGGTGCCGGGTGCCCGCCTGGGTCCTGCTGCTCGCCGCACGGCTGGTGCGGGACTGGGTCGGACTACTGCAACGACGAATCGATGTGTACACCTGATCGAGCGTCGACCGCGTGCTGGGCTCCACCTCGCCCGGATAACCGTTGCGGGACCGCCGTTGGCAACGCCGGTTGCCGCCCTGGCCAGTGCTGCTCCCGCTATGGATGGTGCGGGTCCTCGTCGGCGTACTGCAACGAACAGTCAATTTGCCCGTCGGTGTTGATGGCTGGTCCTCACCCACCGGTCCCCGTTACTGTCGGCGACGTGTCCGTCTTCGACTGGTGCGGGCCGGTGCCCTGGATTTCGGTC…
PbHMWSP21	SPQ99216	ATGAAGTTCACGCTGAAGGTTCTCGCTGGCACGGCGCTGGCCGCCGTCGGCATGGCG	CGCGTTAGCGTTGAGGCGCCTGCCACCGATCTGGTGTCCAACACCATGGCCAGCAAGGATGCCGCCGCCGTCCAGGCGCCGGTGTTCGCGAAGCAGGCGATGCCTGATGTCGACAACTTCGACGTTGCGTCGCTGGAGAAGCAGCTGTCCGACCCGGCCATGCAGGGGAAGATTGCTGAGATCCAGCAGGCGCAGGCGCTGATTGAAGATCTCGGCAACGCCGTCAACGGCAAGGACGGGATGGAGGGCTTGATGGGCGCCATTCTAGAGGACGGCGAGATCGACGAGAAGGAGCAGAAGGTCCTGGACGCGAAGCTTGAGCAGTACCCTGACCTGCGCGCCAAGGTCGACGCCTTGCAGGCGTTCCAGAAGGAGCACCCGAATGTCGTTGAGAGTGTG…
PbHMWSP22	SPQ99777	ATGGCTCCGAAAACCTACGTCGTTGCTTCAGCGTTGGCGATTGCAATGTATGCGTCAGCC	GTGCTGAGCACTGACAATATCAACGTCGACCATGCACGCATACGCCGTTCTGTCAGCGCGCGACAAAGCACTCGGACCGCGACCGATTATGTTCGAGATGCGGGCACAGAGACAGGGCCCGCATGGCTGTCACCACCGAGGTGGCTGAGTAGGGATTTCCCATCAGCGACGTCATCTTCGTCCAGATCCTCATCTTTTGTCACGTTCACCAAGCGTACGTGGTCGACGATCAAACGCACATTACGGTCGAACAAACCGGATCGTTATCCCCCGAATAGTTTCGTTCCACGTCAGCATTCATGCCACACGGCGTCGCCTTTCCGCAATTTGGTGCCGCCGTCCAGCTCTGAAGAGTACTATGGTCGAACACAAGGCGATGCCACCTGTGCCCAAACATCT…
PbHMWSP23	SPQ99827	ATGCGGTGGTGGGTGCTCTGGTGGGCGGCGCTCGCCGCGCTCGGCACGGGT	GCACCGGCACGCACGCTCCGCGTGCATATCGTGCCCCATTCGCATGACGACGCGGGCTGGTTGAAAACGGTCGATGAGTACTACGCCGGGACGCATAACGATATCGACGACGGGGCCGTTGCGCTGACGTTGGACACCGTGATCGAAGCGCTAGCTGAGAATCCGGCCCGGAAGTTTGTCGAATGTGAGATCGCGTTCTTCTATCGCTGGTGGATTCAGCAGAGCGATAAGACGAAGGAGGGGGTCCGCGGGTTGGTCGCCAGCGGCCAGCTGGAATTTGTGGGAGGTGGCTGGGTGCAAAGCGATGAGGCCAACGTGTACTTCCAAGAACTCATCGACGAGATGGCGCTTGGGCACCAGTTCATCGCCGACGAATTTGGCGCGGATGCGCTGCCACAA…
PbHMWSP24	SPQ99850	ATGTCCGCCGATGATGTTTTCTGCAAGGGCCTTGCTGCGTTTCGGATGTCGATCGTTCCGCTGTTTGTGCTCTTCCTGCTGTGGATCCCGTCGCCGCCCGGGTCGCGGTTCGCAGCGGCC	GATCGCGATGGCGCTCGCCGCGTACCACCTCGGCCGCAGCCTTACTTTGATGCCGAATCGGAGCATTTAACTCTGGATTGGTCTCGCTGCCGTATCACCGACATTTCGGCAGGGATGTTCGACCAATGGCCTGATCTCACGAAACTGGACCTGCAAGGGAACAGGATAGAAACGATAGAGGCCGACGCGTTCCTTGGTCTGGATGACTTGGTCGATCTCGACCTGCAACAGAATTTCATATCAACGATAGAGGCGGGTGCCTTCCGTGGCCTGAGCGGGTTGGGCGACCTCGACCTGAAACGCAACAGGATATCAACGATACAGGACGGCGCTTTCGGTGACCTTGACCACTTGGATCAGCTTGACCTGTCTTATAACCGTCTTGTGTCCATCGGGCAA…
PbHMWSP25	SPQ99917	ATGCTGCCAGTCGTCGTCCCTGTCGTGGCCTACGCCGTCGTGGTCGTCGTCGTGCAATCG	CTGCCGGATGAGGCGTCGTTGAGCGAGGACCGATTCTTACCTGTTAGGCACCAGGGCGACCTCGGGACATGCACCTCATTTGCGATGGCGTCCTGTCTCGAGTATTACATGACGGCGCGCAACGAACGCCGCCACGTCTCCAGGGCGTTCCTGCACCAGATCGTCACCCATCACGCGGGCAACGCCCACGGTGAGCATGACGTCCTTCAACTGGGCGACACGGGCTCCAGCATCACGACCATGGTACGGGCCGTGCAACGCTACGGGTTCGCCTTCGAGGACGACTATCCGTACAATCTCGCGGAACGCGTCGTCGCCGCCGGGCACGGCGTCCTGCCAATGCCCCCGGATGGCATCCTGAACAAGGCCCGCAAGTGGCGCCTCTCTGGGCACACGGAT…
PbHMWSP26	SPR00105	ATGAAGTTCTTCGCGGTGATGGCTGTCATGGCCGTTGCCCTGCCGGTGTATGAGGTCGCTGCA	CGCGCACCTGTTGACGTGTCCATGGAGGCCGTCAGGCGCAACCCGGAAAGCATCCTGGAGCATGTTGTCGAGGACATGAGCAAGAAGCTCGACGGGCATCCGGAAGTTGCTGAGAAGCTGAAGGAAGCCGTGACCAACGACGGCATCATCGACGATCAGGAAGAAGCGGATGTCACTGCTGTCGCCAAGAGCGTGGAAGGCATCGATGAGGACATTGCGATCATTCAGGCCATCGAAAAAGAGAACCCTGGGGCCGTCCTGAAGTTCATGGAGAAGAAGATCACGCAGGACCCGGTCCTCAGTGCCGTCGTCGAAGAGGCACGCAAAGCGGACATCAGCGATGAACAGGTTGCCGCCTACGTGTCCCGCCTGGGCGATATCGTTGCCGACCTGAAGGCC…
PbHMWSP27	SPR00206	ATGTCCCCTGGCAGCCCAGCCAGCTGCGGCGCCGTCCCGCCGGTCATACTGATCCTGACAGTCATGGTCCTCAGTACGGGTGTCTCGGATGCT	GTGCTGCGGATGTCAACCGTCGACCATAACGGTGACGTCCATTACGAGGACGTTGTGGACGTGGAGTCTGCGAAGAGCCTATCACGCGTGATCCACGATATCCTGGACGAGTTTCCACCCAACACAGACGAGGTCGACGTCTATATTCCCCTCCCTTATTACGTCACCCACGATGAGGTAGCCCTAATCAAAGACTTCATCGAGTATCCGCGGGACGCCACCGTCTCTTGGGTTCAAGCCAGGTTGACAACACCCGAGCCAGATGCGCTTTGCCGCCTTCTCACCGCGGCCGACCACCTCGCCATGCCATCTCTCATGGAAACTATCTTATCGTCGTGCACCATCTGGACTTGGTCGCATATTGTGGCCATGCTGGAGATGTTGGCACCTGACCTGCTC…
PbHMWSP28	SPR00984	ATGCTGCGCATGCTGCTTCTGGCCGCTGTCGCCGTCGTGTCCCTGGTCGCTGCG	CAAGATCTCAGGGCTGCCGTCGTGTTCACCGACGTTAAGTTGGACGACAAGGTGGCGGTGAACTATCTGAGGTACTCCGGCGACTACTACCTCGTGATTGTGGTGATCACCTGCGTTGCTGACGTTCAACGCGCGCACGGCGACCTGCGCGACTTCCTGGACAAGGTCGCGGAACGCAAGGGCTCCTCGTCAGCGTCTAGTGCACCAGCGGAGGTGTTCGTAATGAGCGTCGCGAATCCGAAACACAAAGCCGTCCGGCATGAGAAGAACTTCCTCGGCAATGGAATTGAAACTCTACCGTTCGACCATATCGACGATTGGTTCCAGGAGCCCACCGTCGTGGACATCTTCCAGATCGCGCCGACTCCGATGGACAACATCGTTCGCGTTTCTAACGCG…
PbHMWSP29	SPR01030	ATGGCCCGCACGATGCTAATATTCCTGGTCGGGCTGCTGGCCCTTGCGAGCGCC	CAGGACGAAATCAGACGGCTGATCGAGCTGCTCACCGAGCTGGAGGAGGAGGGCGAGAACCCGTTCTCCGCACAGTGGTCGGAATCGCAGGCGGAAGCGTCGTTCCCGTTGGTCACAGCTGTTCCATCGCCGGGCTCCCAGCCGCCCGCTTCTTCGGCGCCCGCGCCAGCTCCTGTGCCTGCTCCCGCGCCTGCTCCCGCTCCTGCCAGCAGGCACCGCAAACCCAAGCGCCCAAAGCACAAGACGAAGAAGCCGGCCCCTGCACCAGCGCCCGCTCCCGGCGTCACCAACCCGCAAGGTGGCCAGAAGCAGCCGGCTCCCGCTCCCGGCGCGACCAACCCGCAAGGTGGCCAGAAGCAGCCGGCTCCTGCTCCCGGCGCGACCAACCCGCAGCCGCAG…
PbHMWSP30	SPR01068	ATGGACGCCGTGTGGGTGTTTGCTGCGATCGCCGCCGTTGCAGGCGTGACGAGTGCC	GCCTACTGGGAACCCGGTGATGAATGTTATGTCGACCGCAATGGCACCGCCGTCAGGACGGTCGTCGAGCAGGTTTTTGGATTCGGGGTGTTTCGTCTCGCCGACAGCGTGGTCCCAGAACGGGTCAGGATTACGAAGCCCAACGAAGTGTTCGTAAATGTGACCACCCTGGATCAAGCGCGGCAGGCGCTGCTCGACCTTCGACTCAGCGCTCGGCAATTGATGACGATATTGCAACGCATGTTAGACTTGACGGACGCTCGGGGTTCCGACACGAACATACCGGAATGGTTACAGTCAGACGTCGTGGTCGCCTGCGAGCGTCTCATCATTAACGTGACCGACGAAATCACACCAGACCTCATCGACAAACTCATGGATGTACCTCGTCGGCTCGTC…
PbHMWSP31	SPR01115	ATGCTCATCGTCATTGCCACTGCAATCGTTGCTGTGGCCATTGCCGCTCTCGGTGCTGCG	CAGCCCGGCACGACGCCGCCACCGCCCATGCCGTGTCGGTTGGAAGACTTCGAGACACTGTTTCCTCTCCGCGAGTACAAAGGGCACTACATCGTGAACCTAGTTAGGCACAAGGCAACGAACGTTCCGTACGCGTTGAAGAAGGGATGCAAGAAAGCGACCCAAATCATGGCATTCTGCACGATGCAGGACGCCGACTATGCGTGCATCCTGATGGAATATTTACCTGGTGGCAATCTATACGTTCGTTGCCCATCATTCCCGACGACGGCGCCAGAGCATTTGGTGAAATTCTACGTGGCGTCGACGGTGCTGGTGCTGGAGAAGGTGCACCAAAAAGGGATGTTCTACAGTCTCTTGAACCCGGAAAACGTCTTCGTGGACGCCAAAGGATACATA…
PbHMWSP32	SPR01575	ATGTTGCTGCTGGGAGGCGCTATCGTCGTCGTACTACTTCTGAAGATCGCCCCGATCGATGCC	AGGCGATCCCCGCGGTACGGTCAATCGATCGTTGGCACTGGGATGGAGGGCGCCGCACCGGACCGCCTCGAGGCGGTCGTCGTCATCGCCCCGCATGTCGTCATCAGGGGCAACGCGCAGAAGGAGATCTCCATCCTCGCCGAGCAGGGCTTCCTCATCACGCGACGGAAAACGTTCGCCATGTCGCCGTCGCAAACAAGGGCGATCGCCGCCGGCAACGACGCCGTCGCCACGAAGTTCGGCAGCGGACCGGTCTGCGCCCTCGTCGTCGTCAGGAACGACGCCACCAGCCCGTACAGCGCCCTGGCCGAGCTGGGCCTCGACACGCTTTACTGCACCGACTCGTCGCTGTCGACGCTGCGCGTCAAGGCCGCCCTGTTCCCAGGGCGTCGGCAGTTC…
PbHMWSP33	SPR01739	ATGCCGCTGCGTCGGCTGCCGATGCTCCTGTTCGGCCTGCTACTGTGGCCTGTGCCGTCCCAGGCC	GGTGCCGGCGCTGGCACAGAAATCAAGTCGGGGATCTCGGGGCGATCCCGGCTGGACCTGAGCGGTGGCAACGTCTCGGTGCTGACGAGTCAGGTGCTCCTCGGATTCGGCGACATCGTCGAAATCGATCTGGAGTCGAACACGATCGAATCGATTGAGGTGGGCGCCTTCGAGGGCGTGCCCAGGCTGCAGAGACTGTGCGTGTGCAACAATCGCATCCATGTTGTCGAGAAGGGGTCGTTCGACGGGGTGCCCTCCCTCACTGATCTAGGCCTATGCCACAATCAGATCTGGATGATTGAAAGCGATTCTCTGTCTGGGTTGACGTCTCTAACCTACCTCTCTCTGAATAGCAATCGCTTCCAGATGGTTCAAAAGCACATGCTTCTTGGGCTGTCG…
PbHMWSP34	SPR01965	ATGTCGTTGCGGGTGTCTGTGCTGTTGATACCCGTTGTGCTGTGCGTGCTGCTGCCGCACGACGCCGTTGCC	GACAGCGTCGACTGCTCCCCTGAGCTAGTCGATCTGCGTAGCAACGATCTCACACATCTCACCGCCGATATGTTCGCTCGGGTCACGAACGCGGCCCTCTTATTCTTGCAGGACAACCGGGTCACGTCGATCGAAAGGGGCGCGTTCCACGCCCTGTCGAGGCTGGCCGTCCTGTCGTTGGCTGGCAACGCTATCGGGTCCATCAAACAGGGCGTGTTTGACGGGATGTCGTCGTTGACCTACTTGTATGCATATTCCGCTGCTGCGGCAAGTCGTCTTAATGTCGTCCCGAGCGGGGCCTTCAATGGGACGTCATCGCTCACTGAGCTACACTTGTCACACAACGACATCGAGTTCGTCCACAAAGGCTCGTTCCTTGGCATGCCATCACTGGCGCTA…
PbHMWSP35	SPR02066	ATGCCTGTATTAGACACGGCGCCGATCATCGCCGTCGTCGTCGTCGTCGTCGTCGTCATGCTGGGCGGCGCCACGACGACGCGGGCA	GTGCTGCCCGAGAAGATCGTCGCGGGTTACCACTGGGACCCGTCCGACGGCAAAGCGATCCGGGCCGTTCGCGACGGCGTCAACGTCCTGATCTGGTTCTCGATCGACCTGGGCGTCGACGGGGCCGGCCGGGCGGTCGTCAGGCGGGGCCCCGACCCTATCGGCGTTGCGCGCGTCGCCAGGCACCTCCGGGAGGAGGTGTCGCGCGACGTCGTCCACCTGGTCTGCGTCGGCGGGTGGAACGCGGCGCACCCGGACGCGTCGGTCGCGCCGGCACAGATGTACCAGGCGTGGAAGCGCTGGAACGAGGACGTCGTCGCCAACGCCGACCTGGGCTTCCCGGGCTTCGCCGGCGTCGACTGGGACGTCGAGGGCCACGACGACCTGGCGGCGCCGACG…
